# Supplementary material for: Comparative genomics reveals a novel genetic organization of the sad cluster in the sulfonamide-degrader ‘Candidatus Leucobacter sulfamidivorax’ strain GP
Source: BMC Genomics. 2019 Nov 21;20:885. doi: 10.1186/s12864-019-6206-z (PMC6868719; doi:10.1186/s12864-019-6206-z)
Supplement: Supplementary file 2 — Additional file 2: Table S1. Mean coverage and GC content per strain and contig in the metagenome assembly of the consortium consisting of Achromobacter denitrificans PR1 and Candidatus Leubacter sulfamidivorax’ Table S2: Results from CheckM evalution of the draft assembly of the ‘Candidatus Leucobacter sulfamidivorax’ Table S3: List of all bacterial strain used for comparative genomics (T) type stain; (*) sulfanomide degraders; N.A not available; (bold) strains sequenced in this study;(1) available on Github [1]; * the 16S rRNA gene sequence of this strain has a gap between positions 706 and 761;** no rRNA was annotated in this sequence; cells highlighted in orange indicate strain for which the genome sequence became available after November 2018, and, therefore were not included in the comparative genomics studies to assess gene loss in strain GP Table S4: Complete and near complete (1 block missing = 1 ortholog gene missing) modules of the softcore genome of Leucobacter spp. and strain GP reconstructed in silico with KEGG Mapper [56] [file 12864_2019_6206_MOESM2_ESM.xlsx]

## Sheet: Table S1
Supplementary Table S1
Mean coverage and GC content per strain and contig in the metagenome assembly of the consortium consisting of Achromobacter denitrificans PR1 and 'Candidatus Leucobacter sulfamidivorax’
			Mapped coverage/abundance (x)
Strain/Contig	CDS	Size (bp)	Illumina	ONT	Total	G+C (%)
PR1 / Genome	6,357	6,929,205	58.7957	89.5628	148.358	67.4
GP / 1	1,415	1,477,215	13.6	42.2	60.9729	70.09
GP / 2	861	956,104	13.6	41.9		70.26
GP / 3	796	867,453	14.4	43.3		68.92
GP / 4	347	329,436	14	42.8		69.85
GP / 5	80	74,101	42.2	109.1		63.24
GP / 6	59	65,197	12.9	39.7		71.71
GP / 7	25	22,555	128.5	357.5		62.64
GP / 8	13	15,023	12.8	45.9		70.2
GP / 9	8	11,854	44.3	133.4		64.29
GP / 10	11	11,114	16.5	45.5		67.51
GP / 11	6	7,813	13.4	38.5		70.79

## Sheet: Table S2
Supplementary Table S2
Results from CheckM evaluation of the draft assembly of the 'Candidatus Leucobacter sulfamidivorax’
Table S2a. Genes marked as missing from the draft genome.
Accession no.	Description
PF03461	TRCF domain
TIGR02727	5-formyltetrahydrofolate cyclo-ligase
TIGR01994	SUF system FeS assembly protein, NifU family
PF00490	Porphobilinogen synthase
PF00762	Ferrochelatase
PF01208	Uroporphyrinogen decarboxylase
PF05201	Glutamyl-tRNAGlu reductase
Table S2b. Genes marked as having two copies in the draft genome.
Accession no.	Description
PF01281	Ribosomal protein L9, N-terminal domain
PF01250	Ribosomal protein S6
PF03948	Ribosomal protein L9, C-terminal domain
Table S2c. Genes marked as having a single copy in the draft genome.
Accession no.	Description
PF03602	Conserved hypothetical protein 95
PF10410	DnaB-helicase binding domain of primase
PF01509	TruB family pseudouridylate synthase (N terminal domain)
PF00707	Translation initiation factor IF-3
PF00298	Ribosomal protein L11, RNA binding domain
TIGR00093	pseudouridine synthase
PF02403	Seryl-tRNA synthetase N-terminal domain
TIGR00096	16S rRNA (cytidine(1402)-2'-O)-methyltransferase
PF02650	WhiA C-terminal HTH domain
PF00035	Double-stranded RNA binding motif
PF11305	Protein of unknown function (DUF3107)
TIGR00409	proline--tRNA ligase
PF00091	Tubulin/FtsZ family, GTPase domain
TIGR00717	ribosomal protein bS1
PF10150	Ribonuclease E/G family
TIGR01934	ubiquinone/menaquinone biosynthesis methyltransferase
PF00411	Ribosomal protein S11
PF02075	Crossover junction endodeoxyribonuclease RuvC
PF00213	ATP synthase delta (OSCP) subunit
PF00189	Ribosomal protein S3, C-terminal domain
TIGR00979	fumarate hydratase, class II
PF13393	Histidyl-tRNA synthetase
PF01351	Ribonuclease HII
TIGR00392	isoleucine--tRNA ligase
TIGR00154	4-(cytidine 5'-diphospho)-2-C-methyl-D-erythritol kinase
PF00312	Ribosomal protein S15
PF02132	RecR protein
TIGR01162	phosphoribosylaminoimidazole carboxylase, catalytic subunit
TIGR01161	phosphoribosylaminoimidazole carboxylase, ATPase subunit
TIGR01366	putative phosphoserine aminotransferase
TIGR00416	DNA repair protein RadA
TIGR00419	triose-phosphate isomerase
TIGR03719	ATP-binding cassette protein, ChvD family
PF00366	Ribosomal protein S17
PF03840	Preprotein translocase SecG subunit
PF00177	Ribosomal protein S7p/S5e
PF01189	16S rRNA methyltransferase RsmB/F
PF00308	Bacterial dnaA protein
TIGR00962	ATP synthase F1, alpha subunit
TIGR00963	preprotein translocase, SecA subunit
PF01193	RNA polymerase Rpb3/Rpb11 dimerisation domain
PF01765	Ribosome recycling factor
PF02637	GatB domain
PF10369	Small subunit of acetolactate synthase
PF02130	Uncharacterized protein family UPF0054
TIGR00382	ATP-dependent Clp protease, ATP-binding subunit ClpX
TIGR01394	GTP-binding protein TypA/BipA
PF04560	RNA polymerase Rpb2, domain 7
PF01264	Chorismate synthase
PF03947	Ribosomal Proteins L2, C-terminal domain
PF01782	RimM N-terminal domain
PF13507	CobB/CobQ-like glutamine amidotransferase domain
TIGR01173	UDP-N-acetylglucosamine diphosphorylase/glucosamine-1-phosphate N-acetyltransferase
TIGR01379	thiamine-phosphate kinase
PF01728	FtsJ-like methyltransferase
TIGR03723	tRNA threonylcarbamoyl adenosine modification protein TsaD
TIGR03725	tRNA threonylcarbamoyl adenosine modification protein YeaZ
PF00203	Ribosomal protein S19
PF02152	Dihydroneopterin aldolase
PF03719	Ribosomal protein S5, C-terminal domain
TIGR01951	transcription antitermination factor NusB
PF01502	Phosphoribosyl-AMP cyclohydrolase
PF04998	RNA polymerase Rpb1, domain 5
PF06071	Protein of unknown function (DUF933)
PF12627	Probable RNA and SrmB- binding site of polymerase A
PF04561	RNA polymerase Rpb2, domain 2
PF01131	DNA topoisomerase
PF06421	GTP-binding protein LepA C-terminus
TIGR00593	DNA polymerase I
TIGR00355	phosphoribosylaminoimidazolecarboxamide formyltransferase/IMP cyclohydrolase
PF00318	Ribosomal protein S2
PF02033	Ribosome-binding factor A
TIGR01966	ribonuclease PH
PF13442	Cytochrome C oxidase, cbb3-type, subunit III
TIGR00611	DNA replication and repair protein RecF
PF01386	Ribosomal L25p family
PF08148	DSHCT (NUC185) domain
PF00338	Ribosomal protein S10p/S20e
TIGR01981	FeS assembly protein SufD
TIGR01980	FeS assembly protein SufB
PF04997	RNA polymerase Rpb1, domain 1
PF00380	Ribosomal protein S9/S16
TIGR01574	tRNA-i(6)A37 thiotransferase enzyme MiaB
PF02224	Cytidylate kinase
PF10611	Protein of unknown function (DUF2469)
PF08704	tRNA methyltransferase complex GCD14 subunit
PF02609	Exonuclease VII small subunit
TIGR00344	alanine--tRNA ligase
TIGR01357	3-dehydroquinate synthase
PF00252	Ribosomal protein L16p/L10e
PF13167	GTP-binding GTPase N-terminal
PF08299	Bacterial dnaA protein helix-turn-helix
PF10609	NUBPL iron-transfer P-loop NTPase
TIGR00755	ribosomal RNA small subunit methyltransferase A
TIGR01978	FeS assembly ATPase SufC
PF04565	RNA polymerase Rpb2, domain 3
PF02631	RecX family
PF11987	Translation-initiation factor 2
PF02410	Ribosomal silencing factor during starvation
PF10298	WhiA N-terminal LAGLIDADG-like domain
PF02699	Preprotein translocase subunit
TIGR02067	histidinol-phosphatase
PF05698	Bacterial trigger factor protein (TF) C-terminus
PF00347	Ribosomal protein L6
PF00988	Carbamoyl-phosphate synthase small chain, CPSase domain
TIGR00112	pyrroline-5-carboxylate reductase
PF00828	Ribosomal proteins 50S-L15, 50S-L18e, 60S-L27A
TIGR00020	peptide chain release factor 2
PF11228	Protein of unknown function (DUF3027)
PF00164	Ribosomal protein S12/S23
PF04417	Protein of unknown function (DUF501)
TIGR03594	ribosome-associated GTPase EngA
PF01171	PP-loop family
TIGR01039	ATP synthase F1, beta subunit
TIGR00741	ribosomal subunit interface protein
TIGR00634	DNA repair protein RecN
PF07499	RuvA, C-terminal domain
PF08207	Elongation factor P (EF-P) KOW-like domain
PF09285	Elongation factor P, C-terminal
TIGR02075	UMP kinase
PF01000	RNA polymerase Rpb3/RpoA insert domain
PF00572	Ribosomal protein L13
PF02021	Uncharacterised protein family UPF0102
PF00238	Ribosomal protein L14p/L23e
TIGR01510	pantetheine-phosphate adenylyltransferase
PF01628	HrcA protein C terminal domain
PF00861	Ribosomal L18 of archaea, bacteria, mitoch. and chloroplast
TIGR01203	hypoxanthine phosphoribosyltransferase
PF00466	Ribosomal protein L10
TIGR01063	DNA gyrase, A subunit
PF02527	rRNA small subunit methyltransferase G
PF01121	Dephospho-CoA kinase
PF08029	HisG, C-terminal domain
TIGR00329	metallohydrolase, glycoprotease/Kae1 family
TIGR02673	cell division ATP-binding protein FtsE
PF11967	Recombination protein O N terminal
PF05173	Dihydrodipicolinate reductase, C-terminus
TIGR01027	glutamate 5-kinase
TIGR00482	nicotinate (nicotinamide) nucleotide adenylyltransferase
PF00453	Ribosomal protein L20
PF03118	Bacterial RNA polymerase, alpha chain C terminal domain
PF03993	Domain of Unknown Function (DUF349)
PF08459	UvrC Helix-hairpin-helix N-terminal
PF01330	RuvA N terminal domain
PF05491	RuvB C-terminal winged helix domain
PF02912	Aminoacyl tRNA synthetase class II, N-terminal domain
PF09190	DALR domain
PF13288	DXP reductoisomerase C-terminal domain
TIGR00132	aspartyl/glutamyl-tRNA(Asn/Gln) amidotransferase, A subunit
PF03449	Transcription elongation factor, N-terminal
PF00162	Phosphoglycerate kinase
TIGR00007	phosphoribosylamino)methylideneamino]imidazole-4-carboxamide isomerase
PF11241	Protein of unknown function (DUF3043)
PF01016	Ribosomal L27 protein
TIGR01304	IMP dehydrogenase family protein
PF04563	RNA polymerase beta subunit
PF01939	Endonuclease NucS
PF01450	Acetohydroxy acid isomeroreductase, catalytic domain
PF01245	Ribosomal protein L1
TIGR00656	aspartate kinase, monofunctional class
PF01018	GTP1/OBG
PF01795	MraW methylase family
PF02357	Transcription termination factor nusG
TIGR00878	phosphoribosylformylglycinamidine cyclo-ligase
PF00344	SecY translocase
PF00831	Ribosomal L29 protein
PF11268	Protein of unknown function (DUF3071)
TIGR00019	peptide chain release factor 1
TIGR00010	hydrolase, TatD family
PF03054	tRNA methyl transferase
PF11296	Protein of unknown function (DUF3097)
PF00297	Ribosomal protein L3
PF02787	Carbamoyl-phosphate synthetase large chain, oligomerisation domain
PF03652	Holliday junction resolvase
PF03946	Ribosomal protein L11, N-terminal domain
PF02601	Exonuclease VII, large subunit
PF02823	ATP synthase, Delta/Epsilon chain, beta-sandwich domain
TIGR03317	folate-binding protein YgfZ
PF13368	Topoisomerase C-terminal repeat
PF02565	Recombination protein O C terminal
TIGR01499	bifunctional protein FolC
PF03119	NAD-dependent DNA ligase C4 zinc finger domain
TIGR01079	ribosomal protein uL24
PF01632	Ribosomal protein L35
PF03726	Polyribonucleotide nucleotidyltransferase, RNA binding domain
PF00276	Ribosomal protein L23
PF00327	Ribosomal protein L30p/L7e
TIGR00855	ribosomal protein bL12
TIGR00690	DNA-directed RNA polymerase, omega subunit
PF00119	ATP synthase A chain
PF00687	Ribosomal protein L1p/L10e family
PF01649	Ribosomal protein S20
PF12502	Protein of unknown function (DUF3710)
PF02670	1-deoxy-D-xylulose 5-phosphate reductoisomerase
PF01416	tRNA pseudouridine synthase
PF00623	RNA polymerase Rpb1, domain 2
TIGR03631	ribosomal protein uS13
TIGR00639	phosphoribosylglycinamide formyltransferase
PF05258	Dna[CI] antecedent, DciA
PF00889	Elongation factor TS
PF03484	tRNA synthetase B5 domain
PF04983	RNA polymerase Rpb1, domain 3
PF09142	tRNA Pseudouridine synthase II, C terminal
PF00231	ATP synthase
PF04452	RNA methyltransferase
PF02686	Glu-tRNAGln amidotransferase C subunit
PF00677	Lumazine binding domain
PF12327	FtsZ family, C-terminal domain
PF01196	Ribosomal protein L17
PF00281	Ribosomal protein L5
PF00673	ribosomal L5P family C-terminus
PF09269	Domain of unknown function (DUF1967)
PF01132	Elongation factor P (EF-P) OB domain
TIGR00049	iron-sulfur cluster assembly accessory protein
TIGR01473	protoheme IX farnesyltransferase
PF00562	RNA polymerase Rpb2, domain 6
PF11377	Protein of unknown function (DUF3180)
PF02934	GatB/GatE catalytic domain
PF00625	Guanylate kinase
TIGR03539	succinyldiaminopimelate transaminase
PF11452	Protein of unknown function (DUF3000)
TIGR01059	DNA gyrase, B subunit
PF01288	2-amino-4-hydroxy-6-hydroxymethyldihydropteridine diphosphokinase
PF01715	IPP transferase
PF06574	FAD synthetase
TIGR00539	putative oxygen-independent coproporphyrinogen III oxidase
TIGR01128	DNA polymerase III, delta subunit
PF02844	Phosphoribosylglycinamide synthetase, N domain
PF00627	UBA/TS-N domain
PF02367	Threonylcarbamoyl adenosine biosynthesis protein TsaE
PF01668	SmpB protein
TIGR03188	phosphoribosyl-ATP diphosphatase
PF00475	Imidazoleglycerol-phosphate dehydratase
TIGR00670	aspartate carbamoyltransferase
PF01071	Phosphoribosylglycinamide synthetase, ATP-grasp (A) domain
PF13603	Leucyl-tRNA synthetase, Domain 2
PF01743	Poly A polymerase head domain
PF00886	Ribosomal protein S16
TIGR00186	RNA methyltransferase, TrmH family, group 3
PF00333	Ribosomal protein S5, N-terminal domain
PF00410	Ribosomal protein S8
PF12344	Ultra-violet resistance protein B
TIGR00234	tyrosine--tRNA ligase
TIGR00239	oxoglutarate dehydrogenase (succinyl-transferring), E1 component
PF08529	NusA N-terminal domain
TIGR01134	amidophosphoribosyltransferase
PF12089	Transmembrane domain of unknown function (DUF3566)
TIGR00064	signal recognition particle-docking protein FtsY
PF13742	OB-fold nucleic acid binding domain
TIGR00735	imidazoleglycerol phosphate synthase, cyclase subunit
TIGR01919	bifunctional HisA/TrpF protein
PF03710	Glutamate-ammonia ligase adenylyltransferase
TIGR01455	phosphoglucosamine mutase
PF06781	Cell division protein CrgA
PF04127	DNA / pantothenate metabolism flavoprotein
PF00829	Ribosomal prokaryotic L21 protein
PF00237	Ribosomal protein L22p/L17e
PF00958	GMP synthase C terminal domain
PF08436	1-deoxy-D-xylulose 5-phosphate reductoisomerase C-terminal domain
PF01807	CHC2 zinc finger
TIGR00436	GTP-binding protein Era
PF13184	NusA-like KH domain
TIGR01855	imidazole glycerol phosphate synthase, glutamine amidotransferase subunit
TIGR02397	DNA polymerase III, subunit gamma and tau
PF00573	Ribosomal protein L4/L1 family
PF13829	Domain of unknown function (DUF4191)
PF01709	Transcriptional regulator
PF10385	RNA polymerase beta subunit external 1 domain
PF05697	Bacterial trigger factor protein (TF)
PF00584	SecE/Sec61-gamma subunits of protein translocation complex
PF02843	Phosphoribosylglycinamide synthetase, C domain
PF01725	Ham1 family
PF02978	Signal peptide binding domain
TIGR01087	UDP-N-acetylmuramoylalanine--D-glutamate ligase
PF00181	Ribosomal Proteins L2, RNA binding domain
TIGR02012	protein RecA

## Sheet: Table S3
Supplementary Table S3
List of all bacterial strain used for comparative genomics. (T) type strain; (*) sulfonamide degraders; N.A. not available; (bold) strains sequenced in this study; (1) available on Github [1]; * the 16S rRNA gene sequence of this strain has a gap between positions 706 and 761; ** no rRNA was annotated in this sequence; cells highlighted in orange indicate strain for which the genome sequence beca…
						Similarity to strain GP (%)
Organism	Genbank accession no.	16S rRNA accession no. or locus tag	Genome size (Mb)	No. of CDS	%G+C	16S rRNA	ANI	AAI	POCP	Free-living	Origin	Notes
Agromyces aureus AR33T	GCA_001660485.1	NZ_CP013979.1	4.37	3,702	70.39	92.32	78	55.41	40.35	Yes	Mining site
Arthrobacter sp. D2*	GCA_001742015.1	NZ_LUKB01000087.1	4.85	4,353	63.42	92.74	82.25	50.81	34.12	Yes	Activated sludge (AS)
Arthrobacter sp. D4*	GCA_001742005.1	NZ_LUKC01000100.1	4.82	4,306	63.41	92.74	79.38	50.61	33.86	Yes	Activated sludge (AS)
Gulosibacter molinativorax ON4T	GCA_003010915.1	NZ_PXVE01000103.1	3.42	3,118	64.28	93.92	82.59	54.21	42.12	Yes	Molinate-contaminated soil
Leifsonia aquatica ATCC 14665T	GCA_000469485.1	NZ_AULS01000007.1	4.23	3,702	70.17	92.78	78.4	55.41	38.47	Yes	Distilled water
Leucobacter aridicollis L-9T	N.A.	D3229_13785	3.56	3,212	67.3	96.23	80.47	64.4358	48.41	Yes	Activated sludge (AS)
Leucobacter celer subsp. astrifaciens CBX151T	GCA_001273835.1	NZ_JHEI01000141.1	4.14	3,661	69.1	95.87	81.37	68.4401	54.19	No	Caenorhabditis elegans (nematode)
Leucobacter chironomi MM2LBT	GCA_000421845.1	NZ_ATXU01000012.1	2.96	2,662	69.9	95.43	81.71	68.5071	56.49	No	Chironomidae (arthropod)
Leucobacter chromiireducens LYC-2	GCA_003917135.1	not included in the phylogenetic trees	3.195	2,738	69.85	n.a. **	80.55	67.24	51.19	Yes	Tannery wastewater	16S rRNA is not present in the draft assembly
Leucobacter chromiireducens subsp. chromiireducens L-1T	N.A.	D3226_06110	3.22	2,843	67	96.23	80.17	67.4358	52.46	Yes	Activated sludge (AS)
Leucobacter chromiireducens subsp. solipictus TAN 31504T	N.A.	D3230_15760	3.54	3,096	68.9	96.15	79.99	67.1123	53.64	No	Caenorhabditis elegans (nematode)
Leucobacter chromiiresistens JG 31T	GCA_000231305.1	NZ_JH370379.1	3.21	2,895	70.3	96.23	81.23	66.9751	51.65	Yes	Activated sludge (AS)
Leucobacter chromiiresistens NS354	GCA_001477055.1	NZ_LDRK01000056.1	2.79	2,423	70.8	96.37	80.97	67.2129	49.06	No	Oryza sativa (plant)
Leucobacter komagatae DSM 8803T	GCA_006716085.1	NZ_VFON01000001.1	3.75	3,253	66.63	96.79	80	64.19	46.73	Yes	Culture contaminant
Leucobacter komagatae VKM ST2845	GCA_000834055.1	not included in the phylogenetic trees	3.67	3,158	65.3	n.a. **	79.8	63.7508	46.56	Yes	Environment	16S rRNA is not present in the draft assembly
Leucobacter luti BIGb0106	GCA_004339635.1	NZ_SMGC01000003.1	3.42	2,913	64.67	96.92	79.4	66.97	49.9	No	Caenorhabditis elegans (nematode)
Leucobacter luti JUb18	GCA_004362775.1	NZ_SNYA01000014.1	3.84	3,293	64.42	96.92	79.66	66.95	49.84	No	Caenorhabditis elegans (nematode)
Leucobacter luti RF6T	N.A.	NR_042425.1	3.62	3,088	69.4	96.81	80.66	67.6639	54.63	Yes	Activated sludge (AS)
Leucobacter massiliensis 122RC15T	GCA_002982315.1	NZ_MWZD01000014.1	3.14	2,789	71	96.52	81.77	68.4258	51.8	No	Pharynx (human)
Leucobacter musarum subsp. japonicus CBX130T	GCA_001273855.1	NZ_JHBX01000111.1	3.59	3,311	66.8	95.87	80.44	65.7576	49.75	No	Caenorhabditis elegans (nematode)
Leucobacter musarum subsp. musarum CBX152T	GCA_001273845.1	NZ_JHBW01000088.1	3.44	3,147	66.8	95.87	80.52	65.5494	48.52	No	Caenorhabditis elegans (nematode)
Leucobacter salsicius M1-8T	GCA_000350525.1	NZ_AOCN01000008.1	3.18	2,741	64.5	95.94	79.99	65.9893	52.9	Yes	Jeotgal (food)
Leucobacter sp. 4J7B1	GCA_001373475.1	NZ_CDWJ01000013.1	3.25	2,795	67.44	96.16	80.43	66.93	49.39	No	Rhizosphere (Nerium sp.)
Leucobacter sp. 7(1)	GCA_900163635.1	NZ_FUID01000098.1	3.92	3,437	65.83	96.01	79.9	66.61	53.04	Yes	Soft smear-ripened cheese
Leucobacter sp. AEAR1	N.A.	N.A.	3.23	3,061	70.25	96.3	81.7	66.7	44.52	No	Caenorhabditis angaria and C. remanei (nematode)
Leucobacter sp. Ag1	GCA_000980875.1	NZ_LAYO01000034.1	3.54	3,166	70.27	96.08	81.21	65.87	49.99	No	Anophelesgambiae (arthropod)
Leucobacter sp. DSM 101948	GCA_004028235.1	NZ_CP035037.1	3.21	2,712	70.47	95.49	81.89	67.93	49.56	No	Mus musculus
Leucobacter sp. G161	GCA_001482305.1	NZ_LOHP01000073.1	3.55	3,161	65.32	95.86	80.1	63.73	47.16	Yes	Chromate-contaminated soil
Leucobacter sp. OAMLP11	GCA_002763835.1	NZ_MTCJ01000069.1	3.36	2,974	70.3	96.3	81.22	67.44	50.89	No	Orius laevigatus (arthropod)
Leucobacter sp. OAMSW11	GCA_002752515.1	NZ_MTCK01000097.1	3.38	2,984	70.32	96.3	81.2	67.45	50.68	No	Orius laevigatus (arthropod)
Leucobacter sp. OH1287	GCA_003859945.1	NZ_RQYM01000028.1	1.895	1,685	58.87	95.16	77.32	58.65	37.95	No	Canis lupus familiaris
Leucobacter sp. OH2974_COT-288	GCA_003858425.1	NZ_RQYU01000008.1	1.61	1,411	56.66	94.93	76.83	58.19	35.86	No	Canis lupus familiaris
Leucobacter sp. OLAS13	GCA_002752375.1	NZ_MRAR01000001.1	3.33	2,954	70.49	96.3	81.3	67.44	51.28	No	Orius laevigatus (arthropod)
Leucobacter sp. OLCALW19	GCA_002752215.1	NZ_MPIM01000021.1	3.33	2,960	70.48	96.3	81.31	67.43	51.31	No	Orius laevigatus (arthropod)
Leucobacter sp. OLCS4	GCA_002752325.1	NZ_MRAS01000099.1	3.39	2,931	70.49	96.3	81.24	67.48	51.29	No	Orius laevigatus (arthropod)
Leucobacter sp. OLDS2	GCA_002752395.1	NZ_MRAT01000024.1	3.33	2,955	70.5	96.3	81.26	67.47	51.33	No	Orius laevigatus (arthropod)
Leucobacter sp. OLES1	GCA_002752315.1	MRAU01000032.1	2.79	3,015	70.15	96.72	81.57	66.97	44.75	No	Orius laevigatus (arthropod)
Leucobacter sp. OLIS6	GCA_002752355.1	NZ_MRAV01000007.1	3.33	2,953	70.49	96.3	81.24	67.46	51.36	No	Orius laevigatus (arthropod)
Leucobacter sp. OLJS4	GCA_002752415.1	NZ_MRAW01000114.1	3.32	2,923	70.5	96.3	81.28	67.5	51.16	No	Orius laevigatus (arthropod)
Leucobacter sp. OLTLW20	GCA_002752295.1	NZ_MRAQ01000065.1	3.36	2,984	70.27	96.3	81.22	67.45	50.83	No	Orius laevigatus (arthropod)
Leucobacter sp. PH1c	GCA_000633415.1	NZ_AYMV01000048.1	3.12	2,648	71.32	96.08	81.34	67.85	51.51	No	Phytotelma sp. (plant)
Leucobacter sp. UBA1945	GCA_002336855.1	N.A.	2.71	2,596	64.78	48.35 *	79.95	68.06	47.94	Yes	Wastewater	16S rRNA gene was extracted with CheckM SSU finder [2]
Leucobacter sp. UCD-THU	GCA_000349545.1	NZ_KB714599.1	3.32	2,908	70.34	95.37	81.73	68.38	51.51	Yes	Residential toilet
Leucobacter sp. wl10	GCA_003569785.1	NZ_KZ984022.1	3.805	3,379	69.86	95.44	81.53	67.7	53.8	Yes	Wastewater
Leucobacter triazinivorans JW-1T	GCA_004208635.1	NZ_CP035806.1	3.48	2,978	69.37	96.4	82.09	69.07	55.62	Yes	Activated sludge (AS)
Leucobacter zeae CC-MF41T	N.A.	D3248_15480	3.47	3,042	70.6	95.88	81.4	67.3079	51.66	No	Rhizosphere of maize
Microbacterium lacus SDZm4*	GCA_002812805.1	NZ_NMUM01000037.1	3.49	3,136	67.27	92.37	82.11	56.12	44.67	Yes	Lysimeters
Microbacterium luticocti DSM 19459T	GCA_000422405.1	NZ_ATXU01000010.1	3.12	2,731	70.69	91.73	77.64	55.45	41.63	Yes	Sewage sludge compost
Microbacterium paraoxydans DSM 15019T	GCA_900105335.1	NZ_LT629770.1	3.55	3,305	70.02	93.26	77.79	55.47	42.04	No	Blood (human)
Microbacterium sp. BR1*	GCA_002812725.1	NZ_NMUN01000004.1	3.82	3,445	68.08	92.16	81.5	55.64	44.35	Yes	Membrane bioreactor (AS)
Microbacterium sp. C448*	GCA_000582705.1	NZ_KI271991.1	3.25	2,950	67.39	92.16	78.73	55.54	43.12	Yes	Agricultural soil
Microbacterium sp. CJ77*	GCA_002911615.1	NZ_PQBR01000006.1	3.65	3,285	68.27	92.23	81.5	55.72	44.54	Yes	Sulfonamide-contaminated sediments
Reference
[1] Percudani R. Leucobacter sp. AEAR - draft genome. https://github.com/Percud/Leucobacter. Accessed 24 Jan 2019.
[2] Parks DH, Imelfort M, Skennerton CT, Hugenholtz P, Tyson GW. CheckM: assessing the quality of microbial genomes recovered from isolates, single cells, and metagenomes. Genome Res. 2015;25:1043–55. doi:10.1101/gr.186072.114.
32

## Sheet: Table S4
Supplementary Table S4
Complete and near-complete (1 block missing = 1 ortholog gene missing) modules of the softcore genome of Leucobacter spp. and strain GP reconstructed in silico with KEGG Mapper [1].
Pathway	Module	Paths	No. of KEGG orthologs	Coverage
Carbon fixation	M00167 Reductive pentose phosphate cycle	map00710 map01200 map01100 map01120	8	Complete
	M00168 CAM (Crassulacean acid metabolism) dark	map00710 map01200 map01100 map01120	1	1 block missing
Methane metabolism	M00345 Formaldehyde assimilation	map00680 map01200 map01120	2	1 block missing
Central carbohydrate metabolism	M00002 Glycolysis	map00010 map01200 map01230 map01100	5	1 block missing
	M00003 Gluconeogenesis	map00010 map00020 map01100	8	1 block missing
	M00307 Pyruvate oxidation	map00010 map00020 map00620 map01200 map01100	3	1 block missing
	M00009 Citrate cycle (TCA cycle Krebs cycle)	map00020 map01200 map01100	13	1 block missing
	M00010 Citrate cycle, first carbon oxidation	map00020 map01200 map01210 map01230 map01100	3	Complete
	M00011 Citrate cycle, second carbon oxidation	map00020 map01200 map01100	10	1 block missing
	M00007 Pentose phosphate pathway, non-oxidative phase	map00030 map01200 map01230 map01100 map01120	4	1 block missing
Other carbohydrate metabolism	M00012 Glyoxylate cycle	map00630 map01200 map01100 map01110	4	1 block missing
	M00549 Nucleotide sugar biosynthesis	map00520 map01100	2	1 block missing
Fatty acid metabolism	M00082 Fatty acid biosynthesis, initiation	map00061 map01212 map01100	4	Complete
	M00083 Fatty acid biosynthesis, elongation	map00061 map01212 map01100	3	1 block missing
	M00086 beta-Oxidation, acyl-CoA synthesis	map00071 map01212 map0110	1	Complete
	M00087 beta-Oxidation	map00071 map01212 map01100	4	1 block missing
Lipid metabolism	M00093 Phosphatidylethanolamine (PE) biosynthesis	map00564 map01100	2	1 block missing
Purine metabolism	M00048 Inosine monophosphate biosynthesis	map00230 map01100	10	Complete
	M00049 Adenine ribonucleotide biosynthesis	map00230 map01100	5	Complete
	M00050 Guanine ribonucleotide biosynthesis	map00230 map01100	5	Complete
Pyrimidine metabolism	M00051 Uridine monophosphate biosynthesis	map00240 map01100	9	1 block missing
	M00052 Pyrimidine ribonucleotide biosynthesis	map00240 map01100	4	Complete
	M00053 Pyrimidine deoxyribonuleotide biosynthesis	map00240 map01100	8	1 block missing
Serine and threonine metabolism	M00020 Serine biosynthesis	map00260 map01200 map01230 map01100	3	Complete
	M00018 Threonine biosynthesis	map00260 map01230 map01100 map01110	6	Complete
Cysteine and methionine metabolism	M00021 Cysteine biosynthesis	map00270 map01200 map01230 map01100 map01110	2	Complete
Branched-chain amino acid metabolism	M00019 Valine/isoleucine biosynthesis	map00290 map01210 map01230 map01100 map01110	5	Complete
	M00535 Isoleucine biosynthesis	map00290 map01210 map01230 map01100	3	1 block missing
	M00570 Isoleucine biosynthesis	map00290 map01230 map01100	6	Complete
	M00432 Leucine biosynthesis	map00290 map01210 map01230 map01100 map01110	3	1 block missing
Arginine and proline metabolism	M00015 Proline biosynthesis	map00330 map01230 map01100	3	Complete
	M00844 Arginine biosynthesis	map00220 map01230 map01100	3	Complete
	M00029 Urea cycle	map00220 map01230 map01100	4	1 block missing
Aromatic amino acid metabolism	M00022 Shikimate pathway	map00400 map01230 map01100 map01110 map01130	8	Complete
	M00023 Tryptophan biosynthesis	map00400 map01230 map01100 map01110	8	1 block missing
	M00025 Tyrosine biosynthesis	map00400 map01230 map01100	3	1 block missing
	M00040 Tyrosine biosynthesis	map00400 map01230 map01100 map01110	2	1 block missing
Other amino acid metabolism	M00027 GABA (gamma-Aminobutyrate) shunt	map00250 map01100	4	1 block missing
Cofactor and vitamin biosynthesis	M00115 NAD biosynthesis	map00760 map01100	5	1 block missing
	M00120 Coenzyme A biosynthesis	map00770 map01100	6	Complete
	M00140 C1-unit interconversion, prokaryotes	map00670 map01100	2	1 block missing
	M00141 C1-unit interconversion, eukaryotes	map00670 map01100	1	1 block missing
Polyamine biosynthesis	M00134 Polyamine biosynthesis	map00330 map01100	1	1 block missing
	M00135 GABA biosynthesis eukaryotes	map00330 map01100	2	1 block missing
Reference
[1] Kanehisa M, Sato Y, Morishima K. BlastKOALA and GhostKOALA: KEGG tools for functional characterization of genome and metagenome sequences. J Mol Biol. 2016;428:726–31. doi:10.1016/j.jmb.2015.11.006.
